# Supplementary material for: Transcriptome analysis of Aedes albopictus midguts infected by dengue virus identifies a gene network module highly associated with temperature
Source: Parasit Vectors. 2022 May 19;15:173. doi: 10.1186/s13071-022-05282-y (PMC9118615; doi:10.1186/s13071-022-05282-y)
Supplement: Supplementary file 3 — Additional file 3: Table S1. Primers used for qRT-PCR. [file 13071_2022_5282_MOESM3_ESM.xlsx]

## Sheet: Sheet1
Gene number	forward primer	reverse primer
109401683	CCCAGAAGCAAAAGTGTGGC	TGGCACCATATGTGGGAACC
109420650	TAGGAACACCTTCGGCAACC	CTTCCCGAACACACAAAAGCA
109399943	GCAACGTCCCTGGATACCTT	CGATACTCCCAACTCAGGGC
109418111	CTCGCCGTCATCGACTGAAT	GCTTTCGGGGCCTGACC
109401240	ATGGAGACGCTTGGGTTCAG	AGACCAGCAATCTGTCCAGC
109404401	AGTGGAACGCACCTCTTAGC	TTTCGCCGATCACGGAAGAA
109422736	CGTTCCTTCTATCTGGACTTCG	CGCGGTACTTCACCTCATTC
115266575	CCCGTGGAAGTGTCTGTGAA	ACTTGAAACAACCCTCGCCA
rps	ATGGTTTTCGGATCAAAGGT	CGACCTTGTGTTCAATGGTG
